# Supplementary material for: Incidence and Perioperative Risk Factors for Postoperative Delirium After Major Urological Surgery
Source: Diagnostics (Basel). 2025 Dec 11;15(24):3165. doi: 10.3390/diagnostics15243165 (PMC12731831; doi:10.3390/diagnostics15243165)
Supplement: Supplementary file 1 [file diagnostics-15-03165-s001.zip]

Archive with 2 entries (2 files):
- Supplement2.pdf
- Supplement1.pdf
